# Supplementary material for: Cost-minimization analysis of the direct costs of TPE and IVIg in the treatment of Guillain-Barré syndrome
Source: BMC Health Serv Res. 2011 May 16;11:101. doi: 10.1186/1472-6963-11-101 (PMC3121582; doi:10.1186/1472-6963-11-101)
Supplement: Additional file 1 — The additional data file consists of a spreadsheet (Excel 2003, Microsoft Corporation, Redmond WA) that contains the model used in this manuscript to perform the cost minimization analysis. Individual institutions can input their own direct costs and reimbursement amounts from any specific payer and perform the analysis reported in this study in real-time. [file 1472-6963-11-101-S1.XLSX]

## Sheet: Model Data Entry
	Medicare CPT	Outpatient Hospital CMS 2011 Reimbursement TPE per procedure	Provider TPE Costs*	Payer/CMS 2011 IVIg Reimb (Hosp Outpatient)	Hospital Outpatient-Provider IVIg & Related Costs
	36514 HOPS Payment APC 0111	853.18	210.08
	d¹ 5% albumin per procedure payment for 70 kg patient	751.18	398.38
	d² IVIg CMS ASP payment for 70 kg patient per infusion payment (ASP-based pricing)-CMS ASP for Q3-2010 (average of 5 IVIg liquid brands) Dose 0.4/kgx70			2050.03	1966.16
	e Insert non-tunneled central venous catheter (incl. catheter kit, supplies, x-rays); hospital payment	783.08	751		5.01
	f Cost/procedure PE: Direct RN labor cost (1st 60 min) (Use CPT 96365 for IVIG adm)		47.4	128.44	47.4
	f CPT 96366 add-on hours IVIG infusion (per hour) @ $ 26.35		47.4	26.35	47.4
	Equipment Amortization Costs $ 52.59/procedures		52.59
	Service Contract Amortization $ 22.00/procedure		22
	Total for 1 procedures	2387.44	1528.85	2204.82	2065.97
	Total for 5 procedures	8804.88	4640.25	11024.1	10329.9
	TPE Procedure: Products/Supplies/Equipment/ Labor/Drug Costs	Medicare Inputs into CPT			CaridianBCT List* Price 2011
	a Tubing set and all other supplies ($210.08)	210.08			Tubing $ 240
	b PE equipment amortization per procedure (all inclusive)	49.43			Spectra Equipment $63,250.00
	b PE equipment (blood warmer) amortization per procedure	2.74			Blood Warmer $3,840.00
	b PE equipment (medical recliner chair) amortization per procedure	0.41			Annual Service Contract $ 4,867.00
	c Service contract amortization per procedure	22
